# Supplementary material for: Fine Mapping the Soybean Mosaic Virus Resistance Gene in Soybean Cultivar Heinong 84 and Development of CAPS Markers for Rapid Identification
Source: Viruses. 2022 Nov 16;14(11):2533. doi: 10.3390/v14112533 (PMC9697120; doi:10.3390/v14112533)
Supplement: Supplementary file 1 [file viruses-14-02533-s001.zip]

Archive with 1 entries (1 files):
- viruses-1998035-supplementary.xlsx
