# Supplementary material for: Fine Mapping the Soybean Mosaic Virus Resistance Gene in Soybean Cultivar Heinong 84 and Development of CAPS Markers for Rapid Identification
Source: Viruses. 2022 Nov 16;14(11):2533. doi: 10.3390/v14112533 (PMC9697120; doi:10.3390/v14112533)
Supplement: Supplementary file 1 [file viruses-14-02533-s001.zip › viruses-1998035-supplementary.xlsx]

## Sheet: Table S1
Line No.	Ratio of sample OD450 value to mock OD450 value
1946-5	0.6788
1946-10	0.9404
1946-13	1.1373
1946-15	0.7565
1946-16	0.7565
1946-29	0.9455
1946-32	0.9482
1946-35	0.9819
1946-39	1.2668
1946-42	1.5207
1946-55	1.1709
1946-57	0.9819
1946-58	1.0104
1946-60	0.9819
1946-62	0.4249
1946-66	0.4689
1946-70	0.6736
1946-71	0.7668
1946-73	1.1606
1946-76	0.9145
1946-81	0.2798
1946-86	0.5622
1946-90	0.7876
1946-93	0.9093
1946-96	1.3316
1946-101	1.2306
1946-102	0.3212
1946-104	0.5155
1946-108	0.8964
1946-111	1.4611
1946-135	1.456
1946-137	1.5077
1946-192	0.399
1946-195	0.5956
1946-196	0.8393
1946-220	1.259
1946-379	1.4974
1946-410	1.1994
1946-461	0.3601
1946-462	0.4715
1946-468	0.7979
1946-469	1.8083
1946-480	1.3108
1946-490	1.4404
1946-577	0.4507
1946-856	0.6528
1946-876	1.0389
1946-883	1.2565
1946-1063	1.2668
1946-1066	1.4456

## Sheet: Table S2
Locus	Gene ID	Protein ID	Functional description
SoyZH13_13G134600	GWHGAAEV036576.1	GWHPAAEV060678.1	putative pectate lyase 16 [Glycine max]
SoyZH13_13G140300	GWHGAAEV036638.1	GWHPAAEV060776.1	cycling DOF factor 2 [Prunus dulcis]
SoyZH13_13G143800	GWHGAAEV036672.1	GWHPAAEV060831.1	probable glycosyltransferase At5g20260 isoform X1 [Glycine max]
SoyZH13_13G149000	GWHGAAEV036731.1	GWHPAAEV060941.1	uncharacterized protein
SoyZH13_13G149200	GWHGAAEV036733.1	GWHPAAEV060943.1	uncharacterized protein
SoyZH13_13G150600	GWHGAAEV036748.1	GWHPAAEV060961.1	uncharacterized protein At1g15400-like [Glycine soja]
SoyZH13_13G151400	GWHGAAEV036756.1	GWHPAAEV060970.1	uncharacterized protein
SoyZH13_13G151601	GWHGAAEV036759.1	GWHPAAEV060978.1	pentatricopeptide repeat-containing protein At5g66500, mitochondrial-like [Glycine soja]
SoyZH13_13G152001	GWHGAAEV036762.1	GWHPAAEV060982.1	uncharacterized protein
SoyZH13_13G154600	GWHGAAEV036790.1	GWHPAAEV061028.1	uncharacterized protein
SoyZH13_13G154801	GWHGAAEV036793.1	GWHPAAEV061035.1	probable glucan endo-1,3-beta-glucosidase A6 [Glycine max]
SoyZH13_13G156201	GWHGAAEV036806.1	GWHPAAEV061052.1	uncharacterized protein
SoyZH13_13G159600	GWHGAAEV036832.1	GWHPAAEV061095.1	uncharacterized protein
SoyZH13_13G162300	GWHGAAEV036857.1	GWHPAAEV061138.1	uncharacterized protein
SoyZH13_13G163500	GWHGAAEV036866.1	GWHPAAEV061153.1	phosphatidylinositol glycan [Vigna unguiculata]
SoyZH13_13G163900	GWHGAAEV036869.1	GWHPAAEV061157.1	splicing factor 3B subunit 2-like isoform X1 [Glycine soja]
SoyZH13_13G164200	GWHGAAEV036872.1	GWHPAAEV061160.1	uncharacterized protein
SoyZH13_13G164502	GWHGAAEV036879.1	GWHPAAEV061172.1	myosin-binding protein 1 [Glycine max]
SoyZH13_13G165100	GWHGAAEV036886.1	GWHPAAEV061180.1	uncharacterized protein
SoyZH13_13G165501	GWHGAAEV036890.1	GWHPAAEV061199.1	Katanin p80 WD40 repeat-containing subunit B1-like isoform D [Glycine soja]
SoyZH13_13G165800	GWHGAAEV036892.1	GWHPAAEV061202.1	Protein POLLEN DEFECTIVE IN GUIDANCE 1 isoform B [Glycine soja]
SoyZH13_13G166000	GWHGAAEV036893.1	GWHPAAEV061203.1	putative disease resistance protein At3g14460 [Glycine soja]
SoyZH13_13G166100	GWHGAAEV036894.1	GWHPAAEV061204.1	NBS-LRR type disease resistance protein RPG1-B [Glycine max]
SoyZH13_13G167300	GWHGAAEV036908.1	GWHPAAEV061228.1	uncharacterized protein
SoyZH13_13G168400	GWHGAAEV036918.1	GWHPAAEV061253.1	Putative disease resistance RPP13-like protein 1 [Glycine soja]
SoyZH13_13G168800	GWHGAAEV036921.1	GWHPAAEV061260.1	Putative disease resistance RPP13-like protein 1 [Glycine soja]
SoyZH13_13G169000	GWHGAAEV036924.1	GWHPAAEV061263.1	Cysteine-rich receptor-like protein kinase 10, partial [Glycine soja]
SoyZH13_13G170000	GWHGAAEV036933.1	GWHPAAEV061274.1	probable carboxylesterase 15 [Glycine max]
SoyZH13_13G170300	GWHGAAEV036936.1	GWHPAAEV061277.1	mitochondrial inner membrane protease subunit 1 [Glycine max]
SoyZH13_13G171900	GWHGAAEV036952.1	GWHPAAEV061301.1	uncharacterized protein
SoyZH13_13G173001	GWHGAAEV036962.1	GWHPAAEV061314.1	mitochondrial inner membrane protease subunit 1-like [Glycine soja]
SoyZH13_13G173202	GWHGAAEV036966.1	GWHPAAEV061319.1	putative disease resistance RPP13 protein 1 [Spatholobus suberectus]
SoyZH13_13G173801	GWHGAAEV036974.1	GWHPAAEV061344.1	uncharacterized protein
SoyZH13_13G175300	GWHGAAEV036990.1	GWHPAAEV061373.1	uncharacterized protein
SoyZH13_13G175400	GWHGAAEV036991.1	GWHPAAEV061374.1	DNA-directed RNA polymerase E subunit 1 [Glycine soja]
SoyZH13_13G176500	GWHGAAEV037003.1	GWHPAAEV061410.1	Flowering time control protein FY [Glycine soja]
SoyZH13_13G177601	GWHGAAEV037015.1	GWHPAAEV061434.1	Serine/threonine-protein phosphatase 7 long form [Glycine max]
SoyZH13_13G178200	GWHGAAEV037022.1	GWHPAAEV061445.1	Annexin-like protein RJ4 [Glycine soja]
SoyZH13_13G178500	GWHGAAEV037026.1	GWHPAAEV061449.1	uncharacterized protein
SoyZH13_13G179300	GWHGAAEV037033.1	GWHPAAEV061456.1	43kDa postsynaptic protein [Trema orientale]
SoyZH13_13G179900	GWHGAAEV037038.1	GWHPAAEV061464.1	uncharacterized protein
SoyZH13_13G182300	GWHGAAEV037061.1	GWHPAAEV061507.1	DNA-damage-repair/toleration protein DRT100-like precursor [Glycine max]
SoyZH13_13G188900	GWHGAAEV037127.1	GWHPAAEV061618.1	putative glutamine synthetase [Helianthus annuus]
SoyZH13_13G198600	GWHGAAEV037225.1	GWHPAAEV061812.1	uncharacterized protein
SoyZH13_13G198701	GWHGAAEV037227.1	GWHPAAEV061820.1	uncharacterized protein
SoyZH13_13G200600	GWHGAAEV037246.1	GWHPAAEV061851.1	Codeine O-demethylase [Spatholobus suberectus]
SoyZH13_13G201702	GWHGAAEV037258.1	GWHPAAEV061874.1	MADS-box protein [Glycine max]
SoyZH13_13G205803	GWHGAAEV037307.1	GWHPAAEV061953.1	Pentatricopeptide repeat-containing protein, chloroplastic [Glycine soja]
SoyZH13_13G205804	GWHGAAEV037308.1	GWHPAAEV061954.1	queuine tRNA-ribosyltransferase subunit QTRTD1 [Spatholobus suberectus]
SoyZH13_13G205806	GWHGAAEV037310.1	GWHPAAEV061956.1	pentatricopeptide repeat-containing protein DOT4, chloroplastic-like isoform X2 [Cajanus cajan]
SoyZH13_13G208400	GWHGAAEV037334.1	GWHPAAEV062001.1	Protein trichome birefringence-like 21 [Glycine max]
